# Supplementary material for: Alzheimer’s Disease Pathology in Middle Aged and Older People with HIV: Comparisons with Non-HIV Controls on a Healthy Aging and Alzheimer’s Disease Trajectory and Relationships with Cognitive Function
Source: Viruses. 2023 Jun 4;15(6):1319. doi: 10.3390/v15061319 (PMC10305373; doi:10.3390/v15061319)
Supplement: Supplementary file 1 [file viruses-15-01319-s001.zip]

Archive with 1 entries (1 files):
- viruses-2403789-supplementary.pdf
